# Supplementary material for: Beyond the MNA: A Biological Vulnerability Phenotype Associated with Prolonged Hospitalization in Older Adults
Source: Nutrients. 2026 Feb 11;18(4):586. doi: 10.3390/nu18040586 (PMC12943111; doi:10.3390/nu18040586)
Supplement: Supplementary file 1 [file nutrients-18-00586-s001.zip]

Archive with 1 entries (1 files):
- nutrients-4133926-supplementary.pdf
